# Supplementary material for: Deep learning classification of uveal melanoma based on histopathological images and identification of a novel indicator for prognosis of patients
Source: Biol Proced Online. 2023 Jun 2;25:15. doi: 10.1186/s12575-023-00207-0 (PMC10239131; doi:10.1186/s12575-023-00207-0)
Supplement: Supplementary file 1 — Additional file 1: Table S1. Baseline features of three cohorts. [file 12575_2023_207_MOESM1_ESM.xlsx]

## Sheet: Sheet1
Table S1. Baseline features of 3 eligible studies included in the immunotherapy analysis.
Study	No. patients	Drugs	Treatment modes	Tumor stage	Classified as “response”	Classified as “non-response”
Chen et al	47	anti-PD-1:pembrolizumab, nivolumab；anti-CTLA-4:Ipilimumab	combination therapy	Metastatic melanoma	R	NR
Prat A et al	25	anti-PD-1:pembrolizumab, nivolumab	monotherapy	Metastatic Melanoma	CR,PR	PD,SD
Hugo et al	38	anti-PD-1:pembrolizumab, nivolumab	monotherapy	Metastatic Melanoma	CR,PR	PD
