# Supplementary material for: Deep learning classification of uveal melanoma based on histopathological images and identification of a novel indicator for prognosis of patients
Source: Biol Proced Online. 2023 Jun 2;25:15. doi: 10.1186/s12575-023-00207-0 (PMC10239131; doi:10.1186/s12575-023-00207-0)
Supplement: Supplementary file 3 — Additional file 3: Table S3. The detail parameters for assessment of seven machine learning models. [file 12575_2023_207_MOESM3_ESM.csv]

Table S3: The detail parameters for assessment of seven machine learning models.
model_name	Accuracy	AUC	95% CI	Sensitivity	Specificity	PPV	NPV	Precision	Recall	F1	Threshold	Task
SVM	0.921875	0.91968599	0.8379 - 1.0000	0.777777778	0.97826087	0.933333333	0.918367347	0.933333333	0.777777778	0.848484848	0.280432841	label-train
SVM	1	1	nan - nan	1	1	1	1	1	1	1	0.456477629	label-test
KNN	0.921875	0.936594203	0.8840 - 0.9892	0.722222222	1	1	0.901960784	1	0.722222222	0.838709677	0.4	label-train
KNN	0.75	0.818181818	0.5732 - 1.0000	0.8	0.727272727	0.571428571	0.888888889	0.571428571	0.8	0.666666667	0.2	label-test
DecisionTree	0.984375	0.998188406	0.9941 - 1.0000	0.944444444	1	1	0.978723404	1	0.944444444	0.971428571	1	label-train
DecisionTree	0.875	0.854545455	0.6393 - 1.0000	0.8	1	0.8	0.909090909	0.8	0.8	0.8	1	label-test
RandomForest	0.984375	0.998188406	0.9941 - 1.0000	0.944444444	1	1	0.978723404	1	0.944444444	0.971428571	0.6	label-train
RandomForest	0.8125	0.890909091	0.7230 - 1.0000	1	0.727272727	0.625	1	0.625	1	0.769230769	0.1	label-test
ExtraTrees	0.984375	0.998188406	0.9941 - 1.0000	0.944444444	1	1	0.978723404	1	0.944444444	0.971428571	1	label-train
ExtraTrees	1	1	nan - nan	1	1	1	1	1	1	1	0.4	label-test
XGBoost	0.890625	0.974637681	0.9449 - 1.0000	0.944444444	0.869565217	0.739130435	0.975609756	0.739130435	0.944444444	0.829268293	0.281595767	label-train
XGBoost	0.875	0.863636364	0.6686 - 1.0000	0.8	1	0.8	0.909090909	0.8	0.8	0.8	0.332485229	label-test
LightGBM	0.859375	0.893719807	0.8189 - 0.9685	0.833333333	1	0.714285714	0.930232558	0.714285714	0.833333333	0.769230769	0.560541697	label-train
LightGBM	0.8125	0.754545455	0.3932 - 1.0000	0.8	0.9	0.666666667	0.9	0.666666667	0.8	0.727272727	0.178726963	label-test
