# Supplementary material for: Deep learning classification of uveal melanoma based on histopathological images and identification of a novel indicator for prognosis of patients
Source: Biol Proced Online. 2023 Jun 2;25:15. doi: 10.1186/s12575-023-00207-0 (PMC10239131; doi:10.1186/s12575-023-00207-0)
Supplement: Supplementary file 4 — Additional file 4: Table S4. The differentially expressed genes (DEGs) in TCGA-UVM cohort. [file 12575_2023_207_MOESM4_ESM.csv]

Table S4: The differentially expressed genes (DEGs) in TCGA-UVM cohort.
	logFC	AveExpr	t	P.Value	adj.P.Val	B	change
SYBU	1.64228992	2.56690191	3.501090285	0.00076785	1	-0.698298696	UP
AVEN	1.388874527	6.241885866	3.41082563	0.001026401	1	-0.960521907	UP
NUTF2	4.917839532	27.391825	3.171564766	0.002164674	1	-1.630973625	UP
HIST3H2A	22.21856399	68.200106	3.032182351	0.003290342	1	-2.004394204	UP
ZNF32	3.824991757	17.45380173	3.013477828	0.003477317	1	-2.053512586	UP
PTMA	26.87436086	159.2988693	2.937254711	0.004345756	1	-2.251200029	UP
HSBP1	1.765577932	8.405110332	2.895135444	0.004907668	1	-2.358714147	UP
DCTN2	3.996297694	34.8200935	2.872203278	0.00524106	1	-2.416729555	UP
TMEM261	1.882918981	13.54607716	2.787948679	0.006652978	1	-2.626689995	UP
AMFR	4.742096074	18.96923314	2.774512441	0.006907964	1	-2.65970456	UP
SEMA6D	1.009290818	1.42603699	2.758627544	0.007220946	1	-2.698568263	UP
KCTD10	0.668641981	4.523154907	2.756632226	0.007261164	1	-2.703437108	UP
CYB5B	1.805078277	11.31987335	2.756335954	0.007267153	1	-2.704159809	UP
EMC8	0.79997035	6.005556913	2.738931529	0.007627012	1	-2.746503211	UP
CA5B	0.519593267	1.114512126	2.730444509	0.007808333	1	-2.767071785	UP
BAG3	5.677273566	22.40262485	2.710312468	0.008254289	1	-2.815653088	UP
KARS	6.100679298	43.28192941	2.642817594	0.009924076	1	-2.976363441	UP
BCAR1	1.377979341	7.349489617	2.570547048	0.012047068	1	-3.144708079	UP
PCDHB5	0.822129916	1.180467339	2.567827538	0.012134429	1	-3.150966626	UP
SRD5A1	0.638144481	3.485304575	2.566058079	0.012191577	1	-3.155035789	UP
GCSH	0.585345766	2.220308972	2.555867313	0.012525465	1	-3.178425325	UP
UBE2Q1	2.598034975	24.7171771	2.498121217	0.014578076	1	-3.309480787	UP
SGK1	4.417560936	6.860493196	2.479421464	0.015304834	1	-3.351377121	UP
OGFOD1	0.972909827	5.841715972	2.47573188	0.015452011	1	-3.359612001	UP
MYL12A	7.752194175	56.43498627	2.460190802	0.016085971	1	-3.394184143	UP
TOMM5	0.760201173	5.377848882	2.445893805	0.016689657	1	-3.425825102	UP
GOT2	5.636849772	35.36052042	2.437737088	0.017043082	1	-3.443806463	UP
FAM103A1	0.782499849	4.569606008	2.418655679	0.017896137	1	-3.485670744	UP
RBM8A	1.753819435	13.56334774	2.412026945	0.018201285	1	-3.500148219	UP
PCBP2	6.17019764	53.95274636	2.406806122	0.018444881	1	-3.511526799	UP
NUP93	0.826708281	5.921370794	2.374579675	0.020013923	1	-3.58129456	UP
ARPC5	1.618670472	6.251016539	2.3582483	0.020853527	1	-3.61634181	UP
CFAP20	1.179500161	8.571592225	2.349065227	0.021339252	1	-3.635957154	UP
MAP1LC3B	3.510718182	17.48482131	2.335068053	0.022098936	1	-3.665728423	UP
C1orf53	0.666428153	2.385947726	2.329486596	0.02240849	1	-3.677556993	UP
FAM69C	3.715882035	10.23101857	2.325520535	0.022630781	1	-3.685947227	UP
PRODH	0.587012356	0.752545164	2.302970001	0.023932205	1	-3.733417521	UP
C2orf72	0.831057717	1.507031231	2.302026554	0.023988066	1	-3.73539479	UP
DEGS1	4.330339491	22.05487243	2.282255916	0.025185485	1	-3.776667936	UP
COG2	0.794491313	4.596642011	2.28150454	0.025232015	1	-3.778230398	UP
NETO2	0.66486761	2.011833799	2.268601338	0.026042977	1	-3.804992271	UP
PLD6	1.824314452	8.474601682	2.266562097	0.026173222	1	-3.809209651	UP
RANBP10	1.933844613	9.608930777	2.265937251	0.026213246	1	-3.810501242	UP
TMOD1	7.975726409	13.06748062	2.264925505	0.026278165	1	-3.812591915	UP
GSE1	0.981423091	4.626439561	2.260906051	0.026537479	1	-3.820889677	UP
PDK4	4.670177982	5.324956162	2.257307928	0.026771519	1	-3.828306735	UP
CNN3	5.137689758	21.3213601	2.242094696	0.027781258	1	-3.859552726	UP
CFDP1	2.352153731	13.93981605	2.221494159	0.029201834	1	-3.901568766	UP
CIAPIN1	1.972459336	14.53519129	2.215466229	0.029629382	1	-3.913798802	UP
PCBD1	4.67785959	40.71048323	2.199175515	0.030812409	1	-3.94670496	UP
CBX5	1.360583307	7.969132073	2.192137204	0.031336186	1	-3.960855837	UP
LRRN1	0.776446822	0.951359548	2.191853406	0.031357468	1	-3.961425591	UP
TMEM26	1.838980763	2.316342512	2.178471543	0.032375425	1	-3.988217296	UP
DNAJB1	4.127920277	28.38259702	2.160820034	0.03376223	1	-4.023335935	UP
CHTOP	1.212784631	14.19257938	2.156481479	0.034110917	1	-4.031929109	UP
DNAJC15	0.567916218	3.607949419	2.135651358	0.035829051	1	-4.072973637	UP
FBXL14	0.645190163	3.821211022	2.134315885	0.035941727	1	-4.07559308	UP
NGRN	0.987016465	5.710174986	2.125373702	0.036704158	1	-4.093095169	UP
STMN1	3.762765193	16.41829239	2.119032863	0.037253266	1	-4.105466291	UP
CDK15	0.625674178	0.803952777	2.118749456	0.037277974	1	-4.106018459	UP
RND3	1.001843887	2.89810574	2.116547513	0.03747043	1	-4.110306321	UP
TERF2IP	4.04132369	22.04240732	2.106089946	0.03839626	1	-4.130616367	UP
FAM58A	1.673093802	11.49429781	2.104152292	0.038569964	1	-4.134369746	UP
TUBB6	2.485809884	14.07535274	2.101504037	0.038808471	1	-4.139494644	UP
L1CAM	10.5517714	11.02460527	2.091973815	0.03967738	1	-4.15789001	UP
BCL7A	0.61484028	4.387421865	2.086920079	0.04014494	1	-4.167614608	UP
RAN	6.653651385	50.22309287	2.084768068	0.04034548	1	-4.171749232	UP
HOXC9	0.54090596	0.372081474	2.083122612	0.0404994	1	-4.174908057	UP
HN1	1.460080819	8.559481201	2.07667293	0.041107619	1	-4.187268253	UP
ALAD	1.47098251	10.43900695	2.070399232	0.041706793	1	-4.199258399	UP
XG	1.392631498	4.061127455	2.069408378	0.041802111	1	-4.201149137	UP
CRYAB	34.75696764	120.1432202	2.06332315	0.042391628	1	-4.212743196	UP
HSPA1B	6.23680447	19.50429593	2.057243806	0.042987717	1	-4.224295597	UP
TXNL4B	0.526828383	3.042446901	2.052072152	0.043500476	1	-4.234099163	UP
ARSD	2.037291244	11.48073219	2.042560196	0.044457324	1	-4.252072737	UP
TMEM117	1.635228201	8.066801008	2.04143634	0.044571565	1	-4.254191414	UP
CACYBP	1.77017195	8.501754876	2.03890366	0.044829938	1	-4.258962157	UP
GEMIN8	1.423987769	9.658330666	2.026663858	0.046096811	1	-4.28194319	UP
CAPN2	2.991426535	15.72781251	2.023215232	0.046459261	1	-4.288395816	UP
DEDD	0.878842071	10.75588573	2.020258889	0.046771916	1	-4.293919499	UP
CAP2	1.153334783	4.030002105	2.016886526	0.04713077	1	-4.300211634	UP
SEPHS1	1.309958319	10.82073148	2.010572858	0.047808956	1	-4.311966266	UP
PWP1	2.813438929	20.62866333	2.009427882	0.047932836	1	-4.314094411	UP
HSDL1	1.028400121	4.97102932	2.008502364	0.048033173	1	-4.315813856	UP
FKBP4	6.310014506	38.59436573	2.005897633	0.04831652	1	-4.320649159	UP
ZNF185	1.7023088	4.488535478	2.00441105	0.048478874	1	-4.323406255	UP
TMEM106C	1.983523804	12.13196089	2.002870221	0.048647645	1	-4.32626202	UP
HORMAD1	0.580752715	0.322494267	2.000729084	0.048883003	1	-4.330227117	UP
JOSD1	1.262406781	13.97699164	2.000652765	0.048891411	1	-4.330368378	UP
ATMIN	1.572489101	7.627694114	1.993084754	0.049731249	1	-4.344352268	UP
ANXA2	12.42153207	67.16044217	1.99214382	0.049836524	1	-4.346087558	UP
VMAC	-0.726679292	2.914348898	-3.794132042	0.000290082	1	0.186135401	DOWN
NOXA1	-1.597714842	4.041858945	-2.996714244	0.003653215	1	-2.097331545	DOWN
TMEM102	-1.110293778	3.709571894	-2.625241803	0.010406543	1	-3.017661647	DOWN
NAALADL1	-0.89989959	1.575237607	-2.592846292	0.011351893	1	-3.09318055	DOWN
SLC12A9	-0.953338446	5.96759959	-2.582788011	0.011660838	1	-3.116468626	DOWN
CDKN2A	-1.246023447	3.055796107	-2.522730726	0.013668938	1	-3.253938072	DOWN
RGS12	-3.945918316	21.00203916	-2.491114394	0.01484668	1	-3.325210655	DOWN
TMEM200B	-1.607280116	2.515555267	-2.48007201	0.015279015	1	-3.349924072	DOWN
HDAC10	-0.561160716	2.349168146	-2.436400382	0.017101635	1	-3.446748322	DOWN
ACSS1	-1.093264827	4.992606335	-2.427344382	0.01750308	1	-3.466642737	DOWN
TRIB3	-2.084438188	8.021769354	-2.419969196	0.017836215	1	-3.482797924	DOWN
LRFN3	-1.193541677	6.383149574	-2.416250656	0.018006318	1	-3.49092736	DOWN
PCED1A	-3.2502943	16.53205123	-2.363879699	0.020560544	1	-3.604280322	DOWN
PRKD2	-1.307293365	8.385416585	-2.35774132	0.020880085	1	-3.617426459	DOWN
PTK2B	-0.60613478	2.424832612	-2.347280043	0.021434834	1	-3.639762698	DOWN
ARAF	-3.15847464	18.49771169	-2.312915213	0.02335031	1	-3.712531656	DOWN
NT5C3B	-1.665961931	12.1146992	-2.300593778	0.024073121	1	-3.738396248	DOWN
TMEM177	-0.691065103	5.118937536	-2.290142665	0.024701638	1	-3.760240682	DOWN
FXYD6	-3.153104408	4.819935541	-2.267174771	0.026134031	1	-3.807942921	DOWN
NUDT22	-1.329010951	7.645029177	-2.259483651	0.026629783	1	-3.823822999	DOWN
CYB5R2	-0.733188522	3.361309542	-2.259065496	0.026656972	1	-3.824685028	DOWN
TUBG2	-1.450355858	7.362245073	-2.230608735	0.028565633	1	-3.883020931	DOWN
MAPK11	-1.188494719	6.87583096	-2.22915391	0.028666357	1	-3.885985909	DOWN
ADAMTS2	-1.596356913	2.431271976	-2.218069458	0.029444073	1	-3.9085207	DOWN
GHDC	-5.801209733	26.22278984	-2.207366219	0.030212533	1	-3.930186944	DOWN
MROH6	-1.011288925	3.815773923	-2.188245804	0.031629105	1	-3.96866256	DOWN
TMEM198	-1.139051913	6.085172686	-2.186180999	0.0317855	1	-3.972799904	DOWN
PDE4A	-0.732281965	3.918993272	-2.180616617	0.032210332	1	-3.98393239	DOWN
GRN	-44.30363863	182.3574065	-2.176981671	0.032490525	1	-3.991191213	DOWN
COX6A2	-13.21032284	17.73490259	-2.167971216	0.033194271	1	-4.009138643	DOWN
MGAT4B	-2.734333724	24.75732249	-2.157235377	0.034050103	1	-4.030436994	DOWN
STK10	-3.730679189	16.91560136	-2.14902575	0.034717461	1	-4.046660672	DOWN
ABHD12	-6.385622863	38.4343019	-2.14899687	0.034719829	1	-4.046717648	DOWN
SH3TC1	-0.547552071	1.9204323	-2.141714893	0.035321313	1	-4.061062169	DOWN
CYP27A1	-25.65997662	113.906269	-2.135398625	0.035850351	1	-4.073469468	DOWN
PCDHGA10	-0.683590068	1.016279241	-2.135014789	0.035882721	1	-4.074222406	DOWN
PLXNB2	-7.801212711	48.47116986	-2.130933123	0.036228515	1	-4.082221648	DOWN
SNX17	-6.791015347	49.09796246	-2.126481209	0.036608974	1	-4.090931034	DOWN
TMUB2	-1.540363877	14.0643884	-2.10919594	0.038119233	1	-4.124593424	DOWN
MRM1	-1.615926029	9.08949665	-2.106538654	0.038356132	1	-4.129746749	DOWN
HPN	-1.37411686	3.932086413	-2.082652658	0.040543453	1	-4.175809832	DOWN
HPSE2	-0.943692653	1.115670779	-2.059780169	0.04273815	1	-4.219479521	DOWN
C1RL	-1.05853074	2.877036984	-2.05837666	0.042876095	1	-4.222145175	DOWN
ACSS2	-1.635724045	11.1629102	-2.050539177	0.043653476	1	-4.237000885	DOWN
CHIT1	-3.349842326	2.661907472	-2.032656741	0.045472732	1	-4.270706648	DOWN
ACVRL1	-0.960381368	3.231636997	-2.022915167	0.046490913	1	-4.288956792	DOWN
TMEM101	-10.31831238	38.92966918	-2.018062805	0.047005335	1	-4.298018011	DOWN
TM9SF4	-2.605018739	20.95756031	-2.010606892	0.047805278	1	-4.311902992	DOWN
BLOC1S3	-1.210604107	8.43698059	-2.010022437	0.047868475	1	-4.31298946	DOWN
HS3ST2	-1.164452196	2.116313833	-2.00363731	0.048563561	1	-4.324840548	DOWN
MED22	-0.920105539	6.105288017	-1.990715591	0.049996682	1	-4.348720119	DOWN
